# Supplementary material for: Microbial Transformation of Yakuchinone A and Cytotoxicity Evaluation of Its Metabolites
Source: Int J Mol Sci. 2022 Apr 3;23(7):3992. doi: 10.3390/ijms23073992 (PMC9000044; doi:10.3390/ijms23073992)
Supplement: Supplementary file 1 [file ijms-23-03992-s001.zip]

Archive with 1 entries (1 files):
- ijms-1664827-SI.pdf
